# Supplementary material for: Short hydrophobic loop motifs in BRICHOS domains determine chaperone activity against amorphous protein aggregation but not against amyloid formation
Source: Commun Biol. 2023 May 8;6:497. doi: 10.1038/s42003-023-04883-2 (PMC10167226; doi:10.1038/s42003-023-04883-2)
Supplement: Supplementary file 3 — Supplementary Data [file 42003_2023_4883_MOESM3_ESM.xlsx]

## Sheet: Data for Fig. 2b
Data for Fig. 2b
	Time (min)	CS			+ 1.2 µM WT			+ 1.2 µM LS-Bri2			+ 1.2 µM squirrel			+ 1.2 µM LS-proSP-C			+ 1.2 µM proSP-C-WT
	0	-0.0126667	-0.00766667	-0.00933333	0.0256667	0.0216667	-0.0005	0.0171667	0.00133333		0.016	0.0165	0.0396667	0.008	0.00133333	0.02	0.007	-0.00116667	0.0235
	1.5	-0.00666667	-0.0106667	-0.0103333	0.00766667	0.00566667	0.0235	0.00116667	0.0173333		-0.016	-0.0285	0.0116667	0.012	0.0123333	0.036	-0.002	0.0188333	-0.0115
	3	-0.00266667	-0.00466667	-0.00733333	0.00766667	0.00966667	0.0235	0.00216667	0.0143333		-0.014	-0.0265	0.0116667	0.011	0.0123333	0.03	0.002	0.0198333	-0.0065
	4.5	-0.00666667	-0.00766667	-0.00433333	0.00766667	0.00766667	0.0125	0.00216667	0.00633333		0.001	-0.0015	0.0106667	0.006	0.00433333	0.011	-0.001	0.00583333	0.0055
	6	-0.00766667	-0.00866667	-0.00333333	0.00466667	0.00566667	0.0065	0.00116667	0.00333333		0.001	0.0015	0.00666667	0.004	0.00333333	0.007	-0.002	0.00183333	0.0055
	7.5	-0.00666667	-0.00766667	-0.00433333	0.00466667	0.00366667	0.0065	0.00116667	0.00233333		0.002	0.0025	0.00466667	0.003	0.00233333	0.008	-0.001	-0.000166667	0.0025
	9	-0.00466667	-0.00466667	-0.00833333	0.00566667	0.00766667	0.0175	0.00216667	0.00533333		-0.012	-0.0185	0.000666667	0.002	0.00833333	0.015	-0.004	0.0108333	-0.0115
	10.5	-0.00366667	-0.00166667	-0.00733333	0.00366667	0.00666667	0.0175	0.000166667	0.00233333		-0.012	-0.0205	0.00166667	0.002	0.00833333	0.012	-0.003	0.00983333	-0.0105
	12	-0.00166667	-0.00266667	-0.000333333	0.00166667	0.00166667	0.0015	0.000166667	0.000333333		0.002	0.0025	0.00366667	0	0.000333333	0.003	0.001	-0.00216667	-0.0015
	13.5	-0.000666667	-0.00166667	-0.000333333	0.000666667	0.00166667	0.0005	0.000166667	0.00133333		0	0.0005	-0.000333333	0	0.000333333	-0.001	-0.001	-0.000166667	0.0005
	15	-0.000666667	-0.000666667	0.000666667	-0.00133333	-0.000333333	-0.0005	-0.000833333	-0.000666667		0	-0.0035	0.000666667	0.001	-0.000666667	0.001	0	-0.00116667	0.0005
	16.5	-0.000666667	0.000333333	-0.000333333	0.000666667	-0.000333333	0.0005	-0.000833333	0.000333333		0	-0.0005	-0.000333333	-0.001	-0.000666667	-0.001	0	-0.00116667	-0.0005
	18	0.000333333	0.00133333	-0.000333333	-0.000333333	-0.00133333	-0.0015	0.000166667	0.000333333		-0.001	0.0025	-0.00133333	0	0.000333333	-0.001	0	0.00183333	-0.0005
	19.5	0.00333333	0.00333333	0.000666667	-0.00133333	-0.00133333	-0.0005	0.00116667	-0.00166667		-0.001	-0.0015	-0.00233333	0	0.000333333	-0.001	0	0.00283333	0.0015
	21	0.00633333	0.00433333	0.00266667	-0.00233333	-0.00133333	-0.0015	-0.000833333	0.00133333		0	-0.0005	-0.00333333	-0.002	-0.00166667	-0.001	0.002	0.00383333	0.0025
	22.5	0.00933333	0.00933333	0.00666667	-0.000333333	-0.000333333	-0.0025	0.00116667	0.000333333		-0.003	-0.0025	-0.00233333	-0.001	-0.000666667	-0.001	0.002	0.00683333	0.0075
	24	0.0153333	0.0163333	0.0106667	-0.00133333	-0.00333333	-0.0055	0.00116667	0.000333333		-0.002	-0.0005	-0.00233333	-0.002	-0.00166667	-0.003	0.004	0.00983333	0.0105
	25.5	0.0213333	0.0223333	0.0176667	-0.00233333	-0.00233333	-0.0035	0.00216667	0.00133333		-0.001	-0.0015	-0.00333333	-0.002	-0.00166667	-0.004	0.01	0.0138333	0.0145
	27	0.0283333	0.0313333	0.0236667	-0.00433333	-0.00233333	-0.0045	0.00216667	0.00133333		-0.002	-0.0015	-0.00133333	0	-0.00166667	-0.005	0.015	0.0198333	0.0205
	28.5	0.0373333	0.0403333	0.0326667	-0.00233333	-0.00333333	-0.0045	0.00416667	0.00133333		-0.001	-0.0005	-0.00133333	0.002	-0.000666667	-0.004	0.021	0.0288333	0.0275
	30	0.0463333	0.0503333	0.0426667	-0.00333333	-0.00333333	-0.0045	0.00416667	0.00533333		0.001	0.0015	0.00266667	0.001	0.00233333	-0.004	0.028	0.0378333	0.0355
	31.5	0.0583333	0.0603333	0.0526667	-0.00333333	-0.00333333	-0.0045	0.00916667	0.00933333		0.004	0.0035	0.00666667	0.002	0.00333333	-0.001	0.037	0.0458333	0.0445
	33	0.0663333	0.0723333	0.0616667	-0.00333333	-0.00333333	-0.0055	0.0111667	0.00933333		0.005	0.0075	0.00666667	0.002	0.00433333	0	0.045	0.0558333	0.0525
	34.5	0.0783333	0.0843333	0.0736667	-0.00233333	-0.00233333	-0.0055	0.0131667	0.0153333		0.01	0.0105	0.0106667	0.003	0.00433333	0	0.057	0.0668333	0.0625
	36	0.0893333	0.0953333	0.0836667	-0.00233333	-0.00133333	-0.0045	0.0201667	0.0183333		0.015	0.0145	0.0146667	0.005	0.00633333	0.003	0.065	0.0788333	0.0695
	37.5	0.100333	0.108333	0.0966667	0.000666667	-0.00233333	-0.0055	0.0241667	0.0233333		0.019	0.0175	0.0186667	0.006	0.00833333	0.003	0.076	0.0898333	0.0795
	39	0.110333	0.119333	0.100667	-0.000333333	-0.00333333	-0.0065	0.0301667	0.0293333		0.022	0.0225	0.0226667	0.005	0.00633333	0.004	0.084	0.0988333	0.0885
	40.5	0.125333	0.130333	0.113667	0.00166667	-0.00133333	-0.0025	0.0371667	0.0353333		0.027	0.0255	0.0276667	0.006	0.00833333	0.002	0.096	0.109833	0.0975
	42	0.130333	0.141333	0.125667	0.000666667	0.000666667	-0.0025	0.0451667	0.0423333		0.033	0.0325	0.0316667	0.006	0.00833333	0.004	0.106	0.119833	0.1035
	43.5	0.143333	0.150333	0.134667	0.00166667	0.000666667	-0.0035	0.0511667	0.0473333		0.038	0.0395	0.0376667	0.005	0.00933333	0.004	0.115	0.126833	0.1135
	45	0.150333	0.159333	0.146667	0.00166667	0.00166667	-0.0015	0.0611667	0.0563333		0.044	0.0435	0.0426667	0.007	0.0103333	0.006	0.123	0.135833	0.1205
	46.5	0.156333	0.169333	0.149667	0.00166667	0.00466667	-0.0015	0.0671667	0.0623333		0.049	0.0525	0.0486667	0.007	0.0123333	0.004	0.132	0.143833	0.1245
	48	0.163333	0.179333	0.156667	0.00466667	0.00366667	-0.0005	0.0721667	0.0693333		0.056	0.0555	0.0546667	0.007	0.0103333	0.007	0.139	0.153833	0.1315
	49.5	0.170333	0.183333	0.162667	0.00366667	0.00566667	0.0005	0.0791667	0.0733333		0.062	0.0595	0.0616667	0.007	0.00933333	0.007	0.145	0.160833	0.1335
	51	0.179333	0.189333	0.166667	0.00566667	0.00766667	0.0035	0.0861667	0.0823333		0.066	0.0645	0.0666667	0.009	0.00933333	0.006	0.154	0.165833	0.1395
	52.5	0.183333	0.197333	0.174667	0.00566667	0.00866667	0.0045	0.0891667	0.0873333		0.071	0.0675	0.0696667	0.01	0.00833333	0.006	0.158	0.172833	0.1465
	54	0.185333	0.204333	0.174667	0.00866667	0.0106667	0.0035	0.0961667	0.0903333		0.074	0.0755	0.0756667	0.009	0.0113333	0.007	0.165	0.179833	0.1535
	55.5	0.191333	0.207333	0.180667	0.00866667	0.00866667	0.0045	0.100167	0.0963333		0.078	0.0795	0.0806667	0.008	0.0113333	0.006	0.168	0.182833	0.1535
	57	0.196333	0.211333	0.186667	0.00866667	0.0106667	0.0055	0.104167	0.101333		0.083	0.0805	0.0846667	0.008	0.0113333	0.007	0.176	0.187833	0.1565
	58.5	0.194333	0.211333	0.190667	0.00866667	0.0116667	0.0055	0.109167	0.105333		0.083	0.0845	0.0856667	0.01	0.00933333	0.005	0.171	0.192833	0.1565
	60	0.207333	0.218333	0.195667	0.00966667	0.0126667	0.0065	0.113167	0.109333		0.087	0.0855	0.0906667	0.008	0.0103333	0.006	0.176	0.193833	0.1615
	61.5	0.203333	0.223333	0.191667	0.00966667	0.0126667	0.0065	0.114167	0.111333		0.089	0.0885	0.0916667	0.009	0.0103333	0.007	0.178	0.199833	0.1695
	63	0.203333	0.221333	0.195667	0.0116667	0.0136667	0.0075	0.119167	0.115333		0.092	0.0925	0.0986667	0.008	0.0113333	0.007	0.185	0.201833	0.1735
	64.5	0.205333	0.219333	0.197667	0.0126667	0.0166667	0.0085	0.121167	0.115333		0.097	0.0965	0.101667	0.008	0.0113333	0.008	0.189	0.204833	0.1725
	66	0.209333	0.227333	0.204667	0.0116667	0.0156667	0.0075	0.125167	0.119333		0.097	0.0955	0.102667	0.01	0.0133333	0.006	0.185	0.200833	0.1745
	67.5	0.213333	0.226333	0.197667	0.0146667	0.0156667	0.0085	0.124167	0.121333		0.099	0.0975	0.103667	0.009	0.0113333	0.009	0.188	0.206833	0.1735
	69	0.224333	0.223333	0.203667	0.0146667	0.0186667	0.0105	0.128167	0.123333		0.101	0.1005	0.107667	0.009	0.0123333	0.008	0.193	0.205833	0.1755
	70.5	0.211333	0.232333	0.200667	0.0156667	0.0196667	0.0105	0.127167	0.125333		0.103	0.1005	0.108667	0.011	0.0123333	0.008	0.197	0.211833	0.1755
	72	0.214333	0.234333	0.201667	0.0126667	0.0186667	0.0105	0.133167	0.127333		0.103	0.1015	0.111667	0.01	0.0123333	0.009	0.189	0.215833	0.1825
	73.5	0.215333	0.231333	0.211667	0.0166667	0.0196667	0.0105	0.133167	0.127333		0.106	0.1025	0.111667	0.01	0.0123333	0.006	0.193	0.207833	0.1835
	75	0.224333	0.233333	0.208667	0.0166667	0.0206667	0.0115	0.134167	0.130333		0.107	0.1055	0.113667	0.01	0.0113333	0.008	0.194	0.215833	0.1845
	76.5	0.218333	0.237333	0.200667	0.0156667	0.0206667	0.0105	0.135167	0.127333		0.108	0.1075	0.118667	0.009	0.0123333	0.01	0.202	0.208833	0.1825
	78	0.218333	0.240333	0.202667	0.0166667	0.0206667	0.0125	0.133167	0.131333		0.108	0.1075	0.115667	0.011	0.0133333	0.008	0.201	0.218833	0.1885
	79.5	0.222333	0.243333	0.208667	0.0166667	0.0226667	0.0135	0.136167	0.131333		0.11	0.1065	0.115667	0.01	0.0133333	0.007	0.196	0.213833	0.1855
	81	0.228333	0.230333	0.208667	0.0166667	0.0206667	0.0135	0.138167	0.132333		0.112	0.1065	0.117667	0.01	0.0123333	0.009	0.207	0.211833	0.1845
	82.5	0.226333	0.237333	0.210667	0.0156667	0.0226667	0.0115	0.140167	0.131333		0.107	0.1085	0.119667	0.009	0.0113333	0.01	0.198	0.207833	0.1895
	84	0.222333	0.245333	0.211667	0.0156667	0.0226667	0.0125	0.137167	0.135333		0.111	0.1105	0.119667	0.01	0.0123333	0.01	0.193	0.220833	0.1805
	85.5	0.216333	0.231333	0.216667	0.0176667	0.0226667	0.0115	0.138167	0.135333		0.111	0.1095	0.118667	0.011	0.0133333	0.01	0.204	0.221833	0.1865
	87	0.229333	0.227333	0.208667	0.0156667	0.0226667	0.0095	0.138167	0.133333		0.108	0.1065	0.121667	0.009	0.0113333	0.008	0.202	0.222833	0.1875
	88.5	0.219333	0.230333	0.213667	0.0176667	0.0236667	0.0115	0.138167	0.135333		0.109	0.1105	0.122667	0.01	0.0123333	0.007	0.205	0.229833	0.1925
	90	0.229333	0.233333	0.215667	0.0176667	0.0226667	0.0125	0.138167	0.134333		0.11	0.1085	0.122667	0.007	0.0103333	0.008	0.199	0.225833	0.1985
	91.5	0.233333	0.229333	0.214667	0.0186667	0.0246667	0.0115	0.139167	0.135333		0.114	0.1095	0.125667	0.011	0.0123333	0.01	0.229	0.224833	0.2055
	93	0.229333	0.254333	0.216667	0.0176667	0.0236667	0.0125	0.143167	0.136333		0.111	0.1085	0.124667	0.008	0.0113333	0.007	0.202	0.222833	0.1885
	94.5	0.236333	0.231333	0.219667	0.0186667	0.0246667	0.0115	0.141167	0.134333		0.112	0.1115	0.124667	0.009	0.0123333	0.007	0.212	0.228833	0.1995
	96	0.222333	0.246333	0.230667	0.0206667	0.0246667	0.0125	0.141167	0.135333		0.113	0.1125	0.126667	0.011	0.0123333	0.009	0.214	0.217833	0.2025
	97.5	0.224333	0.252333	0.217667	0.0186667	0.0236667	0.0125	0.138167	0.135333		0.113	0.1105	0.124667	0.009	0.0123333	0.008	0.2	0.214833	0.2025
	99	0.236333	0.265333	0.209667	0.0196667	0.0256667	0.0135	0.142167	0.135333		0.114	0.1145	0.124667	0.009	0.0113333	0.009	0.209	0.228833	0.1975
	100.5	0.219333	0.235333	0.213667	0.0206667	0.0256667	0.0135	0.140167	0.137333		0.114	0.1095	0.127667	0.008	0.0123333	0.007	0.21	0.217833	0.1995
	102	0.249333	0.244333	0.220667	0.0216667	0.0256667	0.0125	0.143167	0.140333		0.116	0.1105	0.124667	0.008	0.0113333	0.007	0.207	0.217833	0.1965
	103.5	0.245333	0.243333	0.213667	0.0176667	0.0256667	0.0115	0.142167	0.140333		0.114	0.1115	0.128667	0.01	0.0113333	0.007	0.216	0.234833	0.1915
	105	0.213333	0.237333	0.224667	0.0196667	0.0256667	0.0115	0.142167	0.136333		0.111	0.1115	0.128667	0.009	0.0113333	0.007	0.19	0.222833	0.2025
	106.5	0.239333	0.249333	0.224667	0.0176667	0.0256667	0.0095	0.143167	0.139333		0.113	0.1075	0.123667	0.009	0.0123333	0.007	0.213	0.224833	0.2095
	108	0.221333	0.259333	0.217667	0.0176667	0.0266667	0.0095	0.142167	0.137333		0.115	0.1125	0.128667	0.009	0.0103333	0.008	0.225	0.228833	0.1935
	109.5	0.233333	0.242333	0.202667	0.0206667	0.0256667	0.0105	0.142167	0.139333		0.117	0.1085	0.124667	0.011	0.0133333	0.007	0.211	0.233833	0.1995

## Sheet: Data for Fig. 3c
Data for Fig. 3c
	Time (min)	0.6 µM CS	0.6 µM CS	0.6 µM CS	0.6 µM CS + 1.2 µM WT	0.6 µM CS + 1.2 µM WT	0.6 µM CS + 1.2 µM WT	0.6 µM CS + 1.2 µM 1x EGR	0.6 µM CS + 1.2 µM 1x EGR	0.6 µM CS + 1.2 µM 1x EGR	0.6 µM CS + 1.2 µM 2x EGR	0.6 µM CS + 1.2 µM 2x EGR	0.6 µM CS + 1.2 µM 2x EGR	0.6 µM CS + 1.2 µM 3x EGR	0.6 µM CS + 1.2 µM 3x EGR	0.6 µM CS + 1.2 µM 3x EGR	0.6 µM CS + 1.2 µM EGR-3	0.6 µM CS + 1.2 µM EGR-3	0.6 µM CS + 1.2 µM EGR-3	0.6 µM CS + 1.2 µM SS	0.6 µM CS + 1.2 µM SS	0.6 µM CS + 1.2 µM SS	0.6 µM CS + 1.2 µM SAS	0.6 µM CS + 1.2 µM SAS	0.6 µM CS + 1.2 µM SAS	0.6 µM CS + 1.2 µM SS-SAS	0.6 µM CS + 1.2 µM SS-SAS	0.6 µM CS + 1.2 µM SS-SAS	0.6 µM CS + 1.2 µM T206W	0.6 µM CS + 1.2 µM T206W	0.6 µM CS + 1.2 µM T206W
	0	-0.012666667	-0.007666667	-0.009333333	0.025666667	0.021666667	-0.0005	0.014166667	-6.66667E-4	0.007	0.0125	-1.66667E-4	0.015	0.0125	0.015666667	0.010333333	0.004333333	0.003333333	0.035333333	0.013333333	-0.030166667	0.0065	0.037166667	0.012	0.002333333	-0.002166667	0.0055	0.012333333	-0.022833333	0.002833333	0.025
	1.5	-0.006666667	-0.010666667	-0.010333333	0.007666667	0.005666667	0.0235	-0.002833333	-0.004666667	-0.001	-0.0045	0.008833333	0.006	-0.0015	-0.006333333	0.007333333	0.016333333	0.002333333	-0.006666667	-0.002666667	0.021833333	-0.0035	-0.013833333	-0.001	-0.009666667	0.003833333	0.0065	0.002333333	-8.33333E-4	0.005833333	0.01
	3	-0.002666667	-0.004666667	-0.007333333	0.007666667	0.009666667	0.0235	-8.33333E-4	-0.002666667	0.001	-0.0045	0.007833333	0.007	0.0005	-0.004333333	0.009333333	0.017333333	0.003333333	-0.004666667	-0.002666667	0.022833333	-0.0015	-0.010833333	0	-0.008666667	0.004833333	0.0085	0.001333333	0.001166667	0.006833333	0.009
	4.5	-0.006666667	-0.007666667	-0.004333333	0.007666667	0.007666667	0.0125	-0.003833333	3.33333E-4	0.008	0.0025	0.002833333	0.009	0.0035	0.003666667	0.005333333	0.008333333	0.004333333	-6.66667E-4	0.001333333	0.010833333	0.0005	-8.33333E-4	0.002	0.003333333	0.012833333	0.0065	0.004333333	0.007166667	0.006833333	0.008
	6	-0.007666667	-0.008666667	-0.003333333	0.004666667	0.005666667	0.0065	-8.33333E-4	-6.66667E-4	0.006	0.0015	0.001833333	0.008	0.0005	0.002666667	0.005333333	0.005333333	0.003333333	3.33333E-4	3.33333E-4	0.005833333	-0.0015	-8.33333E-4	0.002	0.006333333	0.009833333	0.0035	0.002333333	0.006166667	0.004833333	0.006
	7.5	-0.006666667	-0.007666667	-0.004333333	0.004666667	0.003666667	0.0065	-8.33333E-4	3.33333E-4	0.007	0.0015	0.001833333	0.005	0.0015	0.002666667	0.003333333	0.004333333	0.003333333	-6.66667E-4	3.33333E-4	0.006833333	-0.0005	0.002166667	0.001	0.005333333	0.007833333	0.0035	0.002333333	0.005166667	0.004833333	0.005
	9	-0.004666667	-0.004666667	-0.008333333	0.005666667	0.007666667	0.0175	-0.003833333	-0.002666667	-0.001	-0.0045	-0.001166667	-0.001	-0.0035	-0.007333333	0.003333333	0.014333333	0.004333333	-0.007666667	-0.002666667	0.016833333	-0.0025	-0.009833333	-0.001	-0.009666667	0.003833333	0.0055	-0.004666667	0.003166667	0.005833333	0.002
	10.5	-0.003666667	-0.001666667	-0.007333333	0.003666667	0.006666667	0.0175	-0.004833333	-0.002666667	-0.001	-0.0045	-1.66667E-4	-0.002	-0.0045	-0.006333333	0.002333333	0.012333333	0.003333333	-0.007666667	-0.002666667	0.015833333	-0.0035	-0.009833333	-0.001	-0.010666667	0.003833333	0.0055	-0.005666667	0.003166667	0.004833333	0.002
	12	-0.001666667	-0.002666667	-3.33333E-4	0.001666667	0.001666667	0.0015	-8.33333E-4	-6.66667E-4	0.002	0.0005	8.33333E-4	0.002	-0.0015	0.001666667	3.33333E-4	0.001333333	3.33333E-4	3.33333E-4	-6.66667E-4	0.003833333	-0.0005	1.66667E-4	0	0.001333333	0.001833333	0.0005	0.001333333	1.66667E-4	0.002833333	0
	13.5	-6.66667E-4	-0.001666667	-3.33333E-4	6.66667E-4	0.001666667	0.0005	-8.33333E-4	-6.66667E-4	0.001	-0.0005	-1.66667E-4	0.002	-0.0005	-3.33333E-4	-6.66667E-4	0.001333333	3.33333E-4	3.33333E-4	3.33333E-4	8.33333E-4	-0.0005	-8.33333E-4	0	-6.66667E-4	0.001833333	0.0005	3.33333E-4	1.66667E-4	8.33333E-4	0.001
	15	-6.66667E-4	-6.66667E-4	6.66667E-4	-0.001333333	-3.33333E-4	-0.0005	0.001166667	3.33333E-4	0	0.0005	-1.66667E-4	0	0.0015	-3.33333E-4	-6.66667E-4	3.33333E-4	3.33333E-4	3.33333E-4	3.33333E-4	-0.001166667	-0.0005	1.66667E-4	0	3.33333E-4	8.33333E-4	0.0005	3.33333E-4	0.001166667	-1.66667E-4	0
	16.5	-6.66667E-4	3.33333E-4	-3.33333E-4	6.66667E-4	-3.33333E-4	0.0005	1.66667E-4	3.33333E-4	-0.001	0.0005	8.33333E-4	-0.001	0.0005	6.66667E-4	3.33333E-4	-6.66667E-4	3.33333E-4	-6.66667E-4	-6.66667E-4	-0.001166667	0.0005	0.001166667	-0.001	3.33333E-4	-1.66667E-4	0.0005	-6.66667E-4	1.66667E-4	-1.66667E-4	0
	18	3.33333E-4	0.001333333	-3.33333E-4	-3.33333E-4	-0.001333333	-0.0015	1.66667E-4	3.33333E-4	0	-0.0015	-1.66667E-4	-0.001	-0.0005	-3.33333E-4	3.33333E-4	-0.001666667	-6.66667E-4	3.33333E-4	3.33333E-4	-1.66667E-4	-0.0005	-8.33333E-4	0.001	-6.66667E-4	-0.002166667	-0.0005	-6.66667E-4	-8.33333E-4	-0.001166667	0
	19.5	0.003333333	0.003333333	6.66667E-4	-0.001333333	-0.001333333	-0.0005	1.66667E-4	3.33333E-4	-0.002	0.0005	-0.001166667	-0.002	0.0005	-0.001333333	3.33333E-4	-6.66667E-4	-6.66667E-4	-6.66667E-4	3.33333E-4	-0.002166667	0.0015	1.66667E-4	0	-6.66667E-4	-0.002166667	-0.0015	-6.66667E-4	-8.33333E-4	-0.002166667	-0.001
	21	0.006333333	0.004333333	0.002666667	-0.002333333	-0.001333333	-0.0015	-8.33333E-4	0.001333333	-0.001	0.0005	8.33333E-4	-0.001	-0.0005	-3.33333E-4	-6.66667E-4	-0.002666667	-6.66667E-4	3.33333E-4	-6.66667E-4	-0.005166667	0.0005	0.003166667	0.002	-0.002666667	-0.002166667	-0.0005	-0.001666667	-0.001833333	-0.003166667	-0.003
	22.5	0.009333333	0.009333333	0.006666667	-3.33333E-4	-3.33333E-4	-0.0025	-8.33333E-4	0.002333333	-0.003	0.0005	8.33333E-4	-0.001	0.0015	-3.33333E-4	0.001333333	-6.66667E-4	-6.66667E-4	0.001333333	3.33333E-4	-0.005166667	0.0015	1.66667E-4	0.003	-6.66667E-4	-0.002166667	0.0005	3.33333E-4	-0.001833333	-0.002166667	-0.001
	24	0.015333333	0.016333333	0.010666667	-0.001333333	-0.003333333	-0.0055	-8.33333E-4	3.33333E-4	-0.003	0.0005	0.001833333	-0.003	0.0015	-3.33333E-4	0.001333333	-0.001666667	-0.001666667	3.33333E-4	-0.001666667	-0.005166667	0.0005	-8.33333E-4	0.001	-0.002666667	-0.002166667	-0.0005	-0.002666667	-0.002833333	-0.003166667	-0.003
	25.5	0.021333333	0.022333333	0.017666667	-0.002333333	-0.002333333	-0.0035	1.66667E-4	0.001333333	-0.005	0.0015	0.001833333	-0.001	0.0045	-3.33333E-4	0.001333333	-0.002666667	-0.001666667	3.33333E-4	3.33333E-4	-0.003166667	0.0015	1.66667E-4	0.002	-0.001666667	-0.002166667	0.0005	3.33333E-4	-0.006833333	-0.004166667	-0.004
	27	0.028333333	0.031333333	0.023666667	-0.004333333	-0.002333333	-0.0045	-8.33333E-4	0.001333333	-0.005	0.0025	0.002833333	0	0.0075	0.002666667	0.003333333	-0.001666667	-0.001666667	-6.66667E-4	-6.66667E-4	-0.006166667	0.0015	1.66667E-4	0.003	-0.001666667	-0.003166667	0.0015	-6.66667E-4	-0.003833333	-0.007166667	-0.003
	28.5	0.037333333	0.040333333	0.032666667	-0.002333333	-0.003333333	-0.0045	0.001166667	0.002333333	-0.006	0.0035	0.004833333	0.002	0.0135	0.005666667	0.007333333	-6.66667E-4	-6.66667E-4	0.003333333	0.002333333	-0.007166667	0.0015	0.001166667	0.004	-6.66667E-4	-0.002166667	0.0025	0.001333333	-0.006833333	-0.006166667	-0.005
	30	0.046333333	0.050333333	0.042666667	-0.003333333	-0.003333333	-0.0045	1.66667E-4	0.003333333	-0.005	0.0055	0.006833333	0.004	0.0185	0.010666667	0.010333333	0.001333333	0.002333333	0.005333333	0.004333333	-0.007166667	0.0025	0.001166667	0.003	3.33333E-4	-1.66667E-4	0.0025	0.001333333	-0.005833333	-0.007166667	-0.005
	31.5	0.058333333	0.060333333	0.052666667	-0.003333333	-0.003333333	-0.0045	0.002166667	0.003333333	-0.006	0.0095	0.010833333	0.009	0.0255	0.016666667	0.017333333	0.005333333	0.004333333	0.007333333	0.009333333	-0.004166667	0.0045	0.003166667	0.005	0.001333333	8.33333E-4	0.0045	0.003333333	-0.008833333	-0.006166667	-0.006
	33	0.066333333	0.072333333	0.061666667	-0.003333333	-0.003333333	-0.0055	0.002166667	0.003333333	-0.005	0.0105	0.013833333	0.013	0.0335	0.022666667	0.024333333	0.006333333	0.007333333	0.011333333	0.010333333	-0.005166667	0.0035	0.003166667	0.006	0.003333333	0.002833333	0.0075	0.003333333	-0.007833333	-0.007166667	-0.006
	34.5	0.078333333	0.084333333	0.073666667	-0.002333333	-0.002333333	-0.0055	0.003166667	0.005333333	-0.005	0.0155	0.019833333	0.019	0.0415	0.029666667	0.031333333	0.009333333	0.010333333	0.012333333	0.013333333	-0.002166667	0.0045	0.003166667	0.006	0.004333333	0.005833333	0.0095	0.005333333	-0.008833333	-0.007166667	-0.005
	36	0.089333333	0.095333333	0.083666667	-0.002333333	-0.001333333	-0.0045	0.003166667	0.005333333	-0.003	0.0205	0.025833333	0.024	0.0505	0.037666667	0.039333333	0.012333333	0.013333333	0.018333333	0.015333333	-0.001166667	0.0055	0.004166667	0.008	0.006333333	0.007833333	0.0135	0.010333333	-0.008833333	-0.008166667	-0.005
	37.5	0.100333333	0.108333333	0.096666667	6.66667E-4	-0.002333333	-0.0055	0.005166667	0.007333333	-0.002	0.0275	0.032833333	0.03	0.0605	0.045666667	0.047333333	0.016333333	0.014333333	0.021333333	0.017333333	-0.004166667	0.0095	0.005166667	0.009	0.006333333	0.010833333	0.0175	0.010333333	-0.006833333	-0.007166667	-0.005
	39	0.110333333	0.119333333	0.100666667	-3.33333E-4	-0.003333333	-0.0065	0.005166667	0.009333333	-0.002	0.0325	0.038833333	0.035	0.0675	0.054666667	0.058333333	0.019333333	0.017333333	0.022333333	0.019333333	8.33333E-4	0.0085	0.007166667	0.011	0.008333333	0.011833333	0.0175	0.013333333	-0.007833333	-0.008166667	-0.006
	40.5	0.125333333	0.130333333	0.113666667	0.001666667	-0.001333333	-0.0025	0.006166667	0.012333333	0.003	0.0405	0.047833333	0.044	0.0775	0.066666667	0.067333333	0.023333333	0.021333333	0.026333333	0.023333333	0.001833333	0.0125	0.010166667	0.015	0.013333333	0.014833333	0.0235	0.017333333	-0.012833333	-0.008166667	-0.006
	42	0.130333333	0.141333333	0.125666667	6.66667E-4	6.66667E-4	-0.0025	0.008166667	0.014333333	0.001	0.0485	0.054833333	0.05	0.0855	0.072666667	0.076333333	0.027333333	0.026333333	0.029333333	0.024333333	0.005833333	0.0135	0.013166667	0.016	0.013333333	0.018833333	0.0285	0.021333333	-0.006833333	-0.008166667	-0.005
	43.5	0.143333333	0.150333333	0.134666667	0.001666667	6.66667E-4	-0.0035	0.010166667	0.014333333	0.005	0.0585	0.061833333	0.056	0.0955	0.082666667	0.088333333	0.030333333	0.029333333	0.034333333	0.026333333	0.007833333	0.0155	0.014166667	0.019	0.016333333	0.022833333	0.0295	0.024333333	-0.006833333	-0.007166667	-0.003
	45	0.150333333	0.159333333	0.146666667	0.001666667	0.001666667	-0.0015	0.012166667	0.018333333	0.004	0.0635	0.070833333	0.063	0.1015	0.089666667	0.097333333	0.035333333	0.033333333	0.036333333	0.030333333	0.009833333	0.0195	0.016166667	0.022	0.018333333	0.024833333	0.0345	0.028333333	-0.004833333	-0.008166667	-0.005
	46.5	0.156333333	0.169333333	0.149666667	0.001666667	0.004666667	-0.0015	0.015166667	0.018333333	0.008	0.0725	0.077833333	0.07	0.1075	0.097666667	0.106333333	0.037333333	0.037333333	0.041333333	0.033333333	0.014833333	0.0215	0.018166667	0.025	0.019333333	0.028833333	0.0385	0.031333333	-0.004833333	-0.006166667	-0.005
	48	0.163333333	0.179333333	0.156666667	0.004666667	0.003666667	-0.0005	0.016166667	0.020333333	0.01	0.0795	0.084833333	0.077	0.1165	0.107666667	0.114333333	0.042333333	0.041333333	0.044333333	0.034333333	0.015833333	0.0235	0.021166667	0.029	0.022333333	0.031833333	0.0415	0.036333333	-0.006833333	-0.007166667	-0.005
	49.5	0.170333333	0.183333333	0.162666667	0.003666667	0.005666667	0.0005	0.017166667	0.024333333	0.012	0.0875	0.089833333	0.079	0.1195	0.112666667	0.122333333	0.048333333	0.044333333	0.048333333	0.039333333	0.017833333	0.0255	0.022166667	0.03	0.025333333	0.034833333	0.0455	0.038333333	-0.009833333	-0.008166667	-0.004
	51	0.179333333	0.189333333	0.166666667	0.005666667	0.007666667	0.0035	0.020166667	0.024333333	0.012	0.0925	0.095833333	0.086	0.1285	0.119666667	0.129333333	0.051333333	0.050333333	0.053333333	0.041333333	0.018833333	0.0275	0.026166667	0.034	0.027333333	0.037833333	0.0485	0.041333333	-0.007833333	-0.007166667	-0.004
	52.5	0.183333333	0.197333333	0.174666667	0.005666667	0.008666667	0.0045	0.023166667	0.026333333	0.014	0.0965	0.099833333	0.09	0.1305	0.123666667	0.134333333	0.054333333	0.052333333	0.055333333	0.042333333	0.020833333	0.0295	0.029166667	0.034	0.028333333	0.039833333	0.0525	0.045333333	-0.009833333	-0.009166667	-0.004
	54	0.185333333	0.204333333	0.174666667	0.008666667	0.010666667	0.0035	0.024166667	0.029333333	0.017	0.1025	0.105833333	0.093	0.1365	0.129666667	0.141333333	0.058333333	0.056333333	0.059333333	0.045333333	0.023833333	0.0325	0.032166667	0.037	0.031333333	0.043833333	0.0555	0.048333333	-0.007833333	-0.007166667	-0.002
	55.5	0.191333333	0.207333333	0.180666667	0.008666667	0.008666667	0.0045	0.025166667	0.029333333	0.018	0.1075	0.109833333	0.098	0.1405	0.131666667	0.143333333	0.060333333	0.059333333	0.061333333	0.046333333	0.025833333	0.0335	0.031166667	0.038	0.033333333	0.043833333	0.0585	0.049333333	-0.007833333	-0.008166667	-0.005
	57	0.196333333	0.211333333	0.186666667	0.008666667	0.010666667	0.0055	0.025166667	0.032333333	0.019	0.1085	0.113833333	0.102	0.1425	0.138666667	0.149333333	0.064333333	0.061333333	0.066333333	0.050333333	0.024833333	0.0355	0.035166667	0.041	0.034333333	0.047833333	0.0605	0.053333333	-0.008833333	-0.008166667	-0.001
	58.5	0.194333333	0.211333333	0.190666667	0.008666667	0.011666667	0.0055	0.027166667	0.034333333	0.018	0.1125	0.118833333	0.102	0.1455	0.138666667	0.155333333	0.066333333	0.065333333	0.068333333	0.050333333	0.026833333	0.0385	0.037166667	0.042	0.035333333	0.049833333	0.0635	0.055333333	-0.005833333	-0.008166667	-0.003
	60	0.207333333	0.218333333	0.195666667	0.009666667	0.012666667	0.0065	0.030166667	0.034333333	0.02	0.1165	0.120833333	0.107	0.1505	0.141666667	0.155333333	0.070333333	0.067333333	0.070333333	0.051333333	0.031833333	0.0385	0.038166667	0.043	0.040333333	0.049833333	0.0665	0.057333333	-0.007833333	-0.008166667	-0.003
	61.5	0.203333333	0.223333333	0.191666667	0.009666667	0.012666667	0.0065	0.029166667	0.034333333	0.02	0.1165	0.119833333	0.107	0.1525	0.144666667	0.158333333	0.072333333	0.072333333	0.075333333	0.055333333	0.029833333	0.0395	0.041166667	0.045	0.038333333	0.052833333	0.0665	0.059333333	-0.008833333	-0.007166667	-0.003
	63	0.203333333	0.221333333	0.195666667	0.011666667	0.013666667	0.0075	0.032166667	0.037333333	0.023	0.1215	0.125833333	0.108	0.1545	0.145666667	0.164333333	0.074333333	0.072333333	0.076333333	0.056333333	0.032833333	0.0405	0.040166667	0.048	0.040333333	0.052833333	0.0685	0.062333333	-0.005833333	-0.007166667	-0.002
	64.5	0.205333333	0.219333333	0.197666667	0.012666667	0.016666667	0.0085	0.032166667	0.039333333	0.024	0.1245	0.126833333	0.111	0.1545	0.149666667	0.166333333	0.075333333	0.075333333	0.080333333	0.058333333	0.032833333	0.0425	0.043166667	0.047	0.041333333	0.056833333	0.0725	0.062333333	-0.007833333	-0.008166667	-0.003
	66	0.209333333	0.227333333	0.204666667	0.011666667	0.015666667	0.0075	0.033166667	0.039333333	0.023	0.1245	0.128833333	0.112	0.1575	0.147666667	0.168333333	0.078333333	0.076333333	0.080333333	0.059333333	0.037833333	0.0445	0.044166667	0.051	0.044333333	0.055833333	0.0725	0.065333333	-0.005833333	-0.008166667	-0.001
	67.5	0.213333333	0.226333333	0.197666667	0.014666667	0.015666667	0.0085	0.035166667	0.038333333	0.025	0.1245	0.129833333	0.113	0.1605	0.153666667	0.168333333	0.080333333	0.079333333	0.081333333	0.062333333	0.037833333	0.0445	0.043166667	0.05	0.043333333	0.059833333	0.0745	0.066333333	-0.009833333	-0.007166667	-0.002
	69	0.224333333	0.223333333	0.203666667	0.014666667	0.018666667	0.0105	0.034166667	0.040333333	0.025	0.1275	0.134833333	0.115	0.1595	0.153666667	0.174333333	0.080333333	0.080333333	0.084333333	0.063333333	0.035833333	0.0475	0.043166667	0.055	0.045333333	0.061833333	0.0765	0.066333333	-0.005833333	-0.007166667	-0.003
	70.5	0.211333333	0.232333333	0.200666667	0.015666667	0.019666667	0.0105	0.036166667	0.040333333	0.024	0.1295	0.132833333	0.116	0.1635	0.153666667	0.173333333	0.081333333	0.081333333	0.085333333	0.062333333	0.038833333	0.0455	0.048166667	0.052	0.047333333	0.061833333	0.0775	0.067333333	-0.006833333	-0.005166667	-0.001
	72	0.214333333	0.234333333	0.201666667	0.012666667	0.018666667	0.0105	0.037166667	0.040333333	0.025	0.1285	0.132833333	0.118	0.1615	0.151666667	0.175333333	0.081333333	0.081333333	0.084333333	0.064333333	0.037833333	0.0495	0.045166667	0.052	0.047333333	0.060833333	0.0775	0.069333333	-0.008833333	-0.009166667	-0.002
	73.5	0.215333333	0.231333333	0.211666667	0.016666667	0.019666667	0.0105	0.037166667	0.041333333	0.024	0.1295	0.135833333	0.119	0.1655	0.158666667	0.175333333	0.081333333	0.085333333	0.088333333	0.062333333	0.037833333	0.0475	0.046166667	0.055	0.046333333	0.063833333	0.0775	0.070333333	-0.004833333	-0.007166667	-0.003
	75	0.224333333	0.233333333	0.208666667	0.016666667	0.020666667	0.0115	0.037166667	0.043333333	0.025	0.1285	0.136833333	0.119	0.1675	0.157666667	0.177333333	0.083333333	0.084333333	0.089333333	0.065333333	0.040833333	0.0495	0.048166667	0.056	0.047333333	0.063833333	0.0805	0.072333333	-0.004833333	-0.006166667	-0.003
	76.5	0.218333333	0.237333333	0.200666667	0.015666667	0.020666667	0.0105	0.035166667	0.043333333	0.026	0.1325	0.136833333	0.119	0.1665	0.156666667	0.174333333	0.084333333	0.087333333	0.090333333	0.066333333	0.041833333	0.0515	0.049166667	0.056	0.047333333	0.063833333	0.0805	0.070333333	-0.006833333	-0.009166667	-0.004
	78	0.218333333	0.240333333	0.202666667	0.016666667	0.020666667	0.0125	0.036166667	0.045333333	0.026	0.1305	0.135833333	0.121	0.1605	0.156666667	0.177333333	0.085333333	0.086333333	0.089333333	0.065333333	0.041833333	0.0485	0.050166667	0.056	0.049333333	0.065833333	0.0815	0.073333333	-0.007833333	-0.010166667	-0.002
	79.5	0.222333333	0.243333333	0.208666667	0.016666667	0.022666667	0.0135	0.036166667	0.043333333	0.027	0.1345	0.135833333	0.121	0.1635	0.160666667	0.177333333	0.085333333	0.088333333	0.089333333	0.066333333	0.040833333	0.0515	0.050166667	0.057	0.050333333	0.063833333	0.0815	0.072333333	-0.005833333	-0.008166667	-0.001
	81	0.228333333	0.230333333	0.208666667	0.016666667	0.020666667	0.0135	0.039166667	0.044333333	0.028	0.1355	0.138833333	0.122	0.1635	0.159666667	0.178333333	0.087333333	0.089333333	0.092333333	0.067333333	0.041833333	0.0495	0.050166667	0.058	0.049333333	0.065833333	0.0835	0.071333333	-0.012833333	-0.008166667	-0.003
	82.5	0.226333333	0.237333333	0.210666667	0.015666667	0.022666667	0.0115	0.037166667	0.044333333	0.025	0.1315	0.134833333	0.121	0.1675	0.154666667	0.179333333	0.088333333	0.088333333	0.092333333	0.067333333	0.038833333	0.0515	0.053166667	0.059	0.050333333	0.066833333	0.0845	0.073333333	-0.005833333	-0.009166667	-0.002
	84	0.222333333	0.245333333	0.211666667	0.015666667	0.022666667	0.0125	0.038166667	0.043333333	0.025	0.1335	0.137833333	0.122	0.1695	0.158666667	0.179333333	0.088333333	0.089333333	0.093333333	0.069333333	0.041833333	0.0525	0.050166667	0.059	0.051333333	0.065833333	0.0845	0.074333333	-0.006833333	-0.008166667	-0.004
	85.5	0.216333333	0.231333333	0.216666667	0.017666667	0.022666667	0.0115	0.038166667	0.045333333	0.027	0.1345	0.137833333	0.12	0.1695	0.158666667	0.181333333	0.089333333	0.090333333	0.094333333	0.069333333	0.040833333	0.0515	0.049166667	0.058	0.051333333	0.065833333	0.0835	0.075333333	-0.010833333	-0.010166667	-0.002
	87	0.229333333	0.227333333	0.208666667	0.015666667	0.022666667	0.0095	0.038166667	0.043333333	0.025	0.1335	0.136833333	0.12	0.1685	0.160666667	0.182333333	0.087333333	0.088333333	0.092333333	0.067333333	0.039833333	0.0495	0.050166667	0.057	0.050333333	0.066833333	0.0835	0.075333333	-0.006833333	-0.010166667	-0.003
	88.5	0.219333333	0.230333333	0.213666667	0.017666667	0.023666667	0.0115	0.039166667	0.044333333	0.024	0.1345	0.139833333	0.12	0.1665	0.159666667	0.180333333	0.090333333	0.090333333	0.095333333	0.070333333	0.042833333	0.0525	0.050166667	0.059	0.051333333	0.067833333	0.0855	0.075333333	-0.006833333	-0.010166667	-0.004
	90	0.229333333	0.233333333	0.215666667	0.017666667	0.022666667	0.0125	0.040166667	0.047333333	0.027	0.1335	0.138833333	0.12	0.1665	0.157666667	0.184333333	0.088333333	0.093333333	0.093333333	0.070333333	0.043833333	0.0525	0.049166667	0.06	0.050333333	0.064833333	0.0845	0.072333333	-0.012833333	-0.011166667	-0.003
	91.5	0.233333333	0.229333333	0.214666667	0.018666667	0.024666667	0.0115	0.039166667	0.045333333	0.027	0.1325	0.141833333	0.124	0.1705	0.161666667	0.184333333	0.091333333	0.091333333	0.094333333	0.072333333	0.044833333	0.0545	0.052166667	0.06	0.052333333	0.069833333	0.0865	0.074333333	-0.009833333	-0.008166667	-0.003
	93	0.229333333	0.254333333	0.216666667	0.017666667	0.023666667	0.0125	0.038166667	0.045333333	0.024	0.1345	0.141833333	0.125	0.1715	0.158666667	0.185333333	0.090333333	0.092333333	0.094333333	0.070333333	0.041833333	0.0515	0.051166667	0.058	0.051333333	0.066833333	0.0845	0.073333333	-0.011833333	-0.011166667	-0.004
	94.5	0.236333333	0.231333333	0.219666667	0.018666667	0.024666667	0.0115	0.041166667	0.047333333	0.027	0.1315	0.139833333	0.125	0.1725	0.161666667	0.185333333	0.092333333	0.093333333	0.094333333	0.073333333	0.042833333	0.0525	0.052166667	0.06	0.052333333	0.068833333	0.0875	0.074333333	-0.009833333	-0.010166667	-0.001
	96	0.222333333	0.246333333	0.230666667	0.020666667	0.024666667	0.0125	0.038166667	0.045333333	0.026	0.1355	0.142833333	0.121	0.1695	0.163666667	0.186333333	0.092333333	0.094333333	0.096333333	0.071333333	0.041833333	0.0525	0.053166667	0.059	0.051333333	0.067833333	0.0875	0.075333333	-0.009833333	-0.011166667	-0.003
	97.5	0.224333333	0.252333333	0.217666667	0.018666667	0.023666667	0.0125	0.037166667	0.045333333	0.024	0.1315	0.139833333	0.12	0.1665	0.164666667	0.186333333	0.093333333	0.091333333	0.095333333	0.069333333	0.041833333	0.0535	0.050166667	0.058	0.051333333	0.067833333	0.0855	0.073333333	-0.006833333	-0.011166667	-0.004
	99	0.236333333	0.265333333	0.209666667	0.019666667	0.025666667	0.0135	0.039166667	0.046333333	0.026	0.1355	0.138833333	0.122	0.1715	0.162666667	0.188333333	0.091333333	0.092333333	0.094333333	0.070333333	0.040833333	0.0545	0.052166667	0.058	0.053333333	0.067833333	0.0875	0.075333333	-0.010833333	-0.011166667	-0.004
	100.5	0.219333333	0.235333333	0.213666667	0.020666667	0.025666667	0.0135	0.039166667	0.046333333	0.026	0.1335	0.142833333	0.12	0.1705	0.158666667	0.188333333	0.094333333	0.091333333	0.095333333	0.072333333	0.042833333	0.0555	0.051166667	0.06	0.051333333	0.068833333	0.0855	0.074333333	-0.009833333	-0.011166667	-0.002
	102	0.249333333	0.244333333	0.220666667	0.021666667	0.025666667	0.0125	0.040166667	0.048333333	0.027	0.1345	0.142833333	0.122	0.1755	0.165666667	0.190333333	0.093333333	0.093333333	0.095333333	0.072333333	0.042833333	0.0525	0.051166667	0.06	0.052333333	0.068833333	0.0865	0.075333333	-0.012833333	-0.010166667	-0.003
	103.5	0.245333333	0.243333333	0.213666667	0.017666667	0.025666667	0.0115	0.037166667	0.045333333	0.025	0.1335	0.137833333	0.122	0.1735	0.162666667	0.189333333	0.094333333	0.092333333	0.097333333	0.069333333	0.041833333	0.0545	0.052166667	0.06	0.052333333	0.067833333	0.0875	0.075333333	-0.006833333	-0.010166667	-0.002
	105	0.213333333	0.237333333	0.224666667	0.019666667	0.025666667	0.0115	0.039166667	0.045333333	0.024	0.1365	0.139833333	0.12	0.1725	0.163666667	0.185333333	0.092333333	0.092333333	0.095333333	0.072333333	0.041833333	0.0525	0.053166667	0.059	0.053333333	0.067833333	0.0875	0.077333333	-0.008833333	-0.014166667	-0.002
	106.5	0.239333333	0.249333333	0.224666667	0.017666667	0.025666667	0.0095	0.039166667	0.045333333	0.026	0.1335	0.142833333	0.122	0.1715	0.161666667	0.188333333	0.093333333	0.095333333	0.095333333	0.071333333	0.041833333	0.0555	0.051166667	0.062	0.053333333	0.069833333	0.0885	0.076333333	-0.012833333	-0.011166667	-0.002
	108	0.221333333	0.259333333	0.217666667	0.017666667	0.026666667	0.0095	0.038166667	0.046333333	0.025	0.1365	0.135833333	0.118	0.1755	0.161666667	0.184333333	0.093333333	0.092333333	0.096333333	0.070333333	0.042833333	0.0545	0.051166667	0.061	0.053333333	0.068833333	0.0885	0.076333333	-0.016833333	-0.013166667	-0.003
	109.5	0.233333333	0.242333333	0.202666667	0.020666667	0.025666667	0.0105	0.041166667	0.044333333	0.025	0.1375	0.141833333	0.122	0.1755	0.166666667	0.186333333	0.095333333	0.095333333	0.097333333	0.072333333	0.042833333	0.0545	0.051166667	0.059	0.054333333	0.067833333	0.0875	0.077333333	-0.011833333	-0.011166667	-0.002
